# Supplementary material for: Effects of Chlorich®EnergyBoost on Enhancing Physical Performance and Anti-Fatigue Properties in Mice
Source: Foods. 2024 Jul 16;13(14):2232. doi: 10.3390/foods13142232 (PMC11275582; doi:10.3390/foods13142232)
Supplement: Supplementary file 1 [file foods-13-02232-s001.zip]

Archive with 1 entries (1 files):
- foods-3080935-supplementary.pdf
